# Supplementary material for: Comparative Analysis of Orthosteric and Allosteric GLP-1R Agonists’ Effects on Insulin Secretion from Healthy, Diabetic, and Recovered INS-1E Pancreatic Beta Cells
Source: Int J Mol Sci. 2024 Jun 7;25(12):6331. doi: 10.3390/ijms25126331 (PMC11203424; doi:10.3390/ijms25126331)
Supplement: Supplementary file 1 [file ijms-25-06331-s001.zip]

Archive with 1 entries (1 files):
- ijms-2963600-supplementary.pdf
